# Supplementary material for: Comparative genetic structure of two mangrove species in Caribbean and Pacific estuaries of Panama
Source: BMC Evol Biol. 2012 Oct 18;12:205. doi: 10.1186/1471-2148-12-205 (PMC3543234; doi:10.1186/1471-2148-12-205)
Supplement: Additional file 1 — Genetic diversity of nuclear (i.e. microsatellites) and chloroplast genomes for Avicennia germinans (black mangrove) and Rhizophora mangle (red mangrove) in Panama. The number of individuals analyzed per estuary, the number of alleles, observed heterocigosity (Ho), and the expected heterocigosity (He) of microsatellites calculated with GENALEX 6.0 is shown. In addition, the number of individuals analyzed per estuary, the number of haplotypes and the haplotype diversity found in chloroplast using DNASP 4.5 and NETWORK 4.5.1.0 (fluxus-engineering.com), and the GenBank accession number of each individual analyzed is indicated. [file 1471-2148-12-205-S1.xlsx]

## Sheet: Hoja1
Species/Ocean	Estuary	Microsatellites					cpDNA
		N	No. Alleles	Ho	He	Outcrossing rate	N	GenBank accession number	Haplotype (N)	Haplotype diversity
			(SE)	(SE)	(SE)	(SE)			(Network relationships in Fig. 2, Additional file 2 and Additional file 3)	(SE)
Avicennia germinans
Caribbean	Bocas del Toro	150	11.91	0.445	0.586	0.622a	15	HQ172674 - HQ172688, HQ172732 - HQ172746	H1 (4), H2 (1), H3 (2), H4 (1), H5 (4), H6 (3)	0.8476
			(5.576)	(0.045)	(0.051)	(0.061)				-0.536
	Costa Arriba	241	18.546	0.639	0.73	0.772a	15	HQ172689 - HQ172703, HQ172747 - HQ172761	H5 (4), H7 (2), H8 (1), H10 (1), H11 (1), H12 (3), H13 (1)	0.895
			(9.792)	(0.06)	(0.051)	(0.078)				(0.053)
Pacific	Montijo Gulf	307	14.182	0.412	0.544	0.627a	14	HQ172704 - HQ172717, HQ172762 - HQ172775	H14 (7), H15 (4), H16 (1), H17 (1), H18 (1)	0.703
			(14.182)	(0.073)	(0.062)	(0.093)				(0.101)
	San Miguel Gulf	282	13	0.366	0.459	0.669a	14	HQ172718 - HQ172731, HQ172776 - HQ172789	H14 (1), H16 (1), H19 (1), H20 (3), H21 (1), H22 (1)	0.7363
			(5.586)	(0.077)	(0.091)	(0.093)				(0.109)
Rhizophora mangle
Caribbean	Bocas del Toro	222	7.334	0.302	0.349	0.987a	14	HQ172790 - HQ172801, GU563051, GU563052, HQ172840 - HQ172851, GU563078, GU563079	H1 (14)	0.000
			(1.967)	(0.131)	(0.098)	(0.379)				(0.000)
	Costa Arriba	200	5.5	0.258	0.305	0.832a	14	HQ172802 - HQ172813, GU563053, GU563054, HQ172852 - HQ172863, GU563080, GU563081	H1 (14)	0.000
			(1.517)	(0.137)	(0.106)	(0.39)				(0.000)
Pacific	Montijo Gulf	281	11.5	0.573	0.654	0.778a	14	HQ172814 - HQ172827, HQ172864 - HQ172877	H2 (10), H3 (4)	0.440
			(0.192)	(0.078)	(0.066)	(0.078)				(0.112)
	San Miguel Gulf	237	11.667	0.508	0.61	0.720a	18	HQ172828 - HQ172839, GU563072 - GU563077, HQ172878 - HQ172889, GU563099 - GU563104	H2 (4), H3 (14)	0.366
			(2.659)	(0.106)	(0.082)	(0.161)				(0.112)
