# Supplementary material for: Comparative genetic structure of two mangrove species in Caribbean and Pacific estuaries of Panama
Source: BMC Evol Biol. 2012 Oct 18;12:205. doi: 10.1186/1471-2148-12-205 (PMC3543234; doi:10.1186/1471-2148-12-205)
Supplement: Additional file 4 — PCR conditions for 11 microsatellite loci for A. germinans (black mangrove) [[65,66]] and six microsatellite loci for R. mangle (red mangrove) [[67]] following established protocols [[13,65,66]] with modifications including three primers in the PCR thus: a dye tagged M13 universal forward primer (5’-CACGACGTTGTAAAACGAC-3’)[[68]], primer Forward (F) and primer Reverse (R) where either F or R primer (indicated with asterisk *) had a tail at the 5’ end that was identical to the M13 universal forward primer sequence. Amplified fragments from both mangrove species were electrophoretically separated on ABI 3130xl and analyzed using ABI PRISM® GeneMapper™ software version 3.7. For each estuary is indicated the frequency of null alleles calculated by the Brookfield method 1 in MICROCHECKER 2.2.3 [72]. [file 1471-2148-12-205-S4.xlsx]

## Sheet: Hoja1
Species/Locus name (Genebank accession number)	Primer sequence (* indicates the primer that has a M13 tail at 5' end)	Repeat motif	Size range (pb)	MgCl2 (mM)	Annealing temperature (°C)	Primer F (µM)	Primer R (µM)	Dye tagged M13 tail		Reference	Null alleles frequency calculated by Microchecker using the Brookfield method 1
								ABI dye	concentration (µM)		Bocas del Toro	Costa Arriba	Montijo Gulf	San Miguel Gulf
Avicennia germinans
AgD13	F: TTCACCTATATGAATGGCGCAC	[CA]10	297-303	2.5	58	0.25	0.03	PET	0.1	Nettel et al. 2005	0.1874	0.0608	0.0302	0.2381
(AY741808)	R: GGAGCACGCGATAACAAGAGC*
Agerm_CA_001	F: AAGAGAATGAGGAGTGGTAGGC	[CA]13	335–391	2.5	56	0.3	0.05	NED	0.1	Cerón-Souza et al. 2006	0.0168	0.0916	-0.0071	-0.0412
(DQ240220)	R: CAAGCCTCGCATTAAAGTGG*
Agerm_CA_002	F: AGCCCTGGTGATAGTGACAG	[CA]12	310–346	3	55	0.3	0.05	PET	0.1	Cerón-Souza et al. 2006	0.1329	0.0622	-0.0002	0.097
(DQ240230)	R: AACAGCAAAATGTAAAGTGGCATC*
Agerm_CAT_004	F:CGTCAGTGGAAAGCACACAC	[CAT]8	466-496	2	55	0.3	0.05	NED	0.1	This study	0.0653	0.208	0.1974	0.0564
(HQ172890)	R:CATCACGGTCCCCCAATC*
Agerm_CT_003	F: ATTCCGAGCAAGAGCCTAC	[CT]14	412–516	3	55	0.3	0.05	FAM	0.1	Cerón-Souza et al. 2006	0.1754	0.033	0.0402	0.0034
(DQ240231)	R: ACTGAGGATGAGTTGGTTTATCTC*
Agerm_CT_004	F:GGTGTATGTGTTTGATTGCTACTTG*	[CT]17	331-413	2	55	0.05	0.3	NED	0.1	This study	0.139	-0.0022	0.154	0.0282
(HQ172891)	R:GTTGGAGGAGGATTTGTTGG
Agerm_CTT_001	F: CATCCACATTGCCCTGAT	[CTT]8	114-141	1.5	55	0.3	0.05	PET	0.1	Cerón-Souza et al. 2006	0.0559	0.0073	0.1004	0.0585
(DQ240228)	R: GCCTGATAAGTTGAGTTGCTG*
Agerm_GA_003	F:CAGGAGCACGATACCACCTAG	[GA]16	334-406	3	55	0.3	0.05	PET	0.1	This study	0.0962	0.0291	0.0339	0.0121
(HQ172892)	R:AGGCTGCATCTTCACTTCATAC*
Agerm_GT_003	F: ATGTCGTGGCTGCTTTTGAG	[GT]17	462–512	3	55	0.3	0.05	VIC	0.1	Cerón-Souza et al. 2006	0.0439	0.0008	0.2584	0.0194
(DQ240227)	R: TTTAGTGGCGAGTGGTTGTTC*
Agerm_GT_006	F:CCCTCTCATCTTTCCCTTTTG*	[GT]16	308-388	2	55	0.05	0.3	VIC	0.1	This study	0.0339	0.0071	0.104	0.0951
(HQ172893)	R:CGGACAACTATCGGTCTTCC
AgT4	F: CAAGATTTTGATCAATTATG	[CATA]5CATG[CATA]9	79-107	2.5	52	0.25	0.03	FAM	0.1	Nettel et al. 2005	0.154	0.1239	0.0349	0.0631
(AY741803)	R: ACGTGACGCATTGATCTACC*
Rhizophora mangle
RM7	F: TGTTGTGCTACAGACTTCATGC	[TA]4[TGTA]2[CA]11	200-222	2.5	55	0.1	0.03	PET	0.1	Rosero-Galindo et al. 2002	0.1168	0.0451	0.0579	0.0746
(AF484992)	R: AGAGATACCAATCCAAGAACTGC*
RM11	F: GGTGGGATTTGGTCTGGC*	[CT]16[CA]3	170-212	2	55	0.03	0.1	FAM	0.1	Rosero-Galindo et al. 2002	0.2399	0.2944	0.0511	0.1421
(AF484993)	R: TTGCTTCCACACAGGAAAGAAG
RM19	F: TGCCCTCTACGTTGTGAATG	[AG]26	152-180	3	50	0.1	0.03	VIC	0.1	Rosero-Galindo et al. 2002	0.02	0.007	0.0834	0.1198
(AF484994)	R: CTGTCTGAGCTTGCATCATTG*
RM21	F: TTGCACTACCACAAACCAACC *	[CT]12	189-251	3.5	50	0.03	0.1	NED	0.1	Rosero-Galindo et al. 2002	0.0032	0.0197	0.0934	0.0577
(AF484995)	R: TTGCACAAGCACAAGAGCATAC
RM36	F: GAGATGGAAATGGTTCTGTTGTTG*	[GA]21	138-196	3.5	50	0.03	0.1	NED	0.1	Rosero-Galindo et al. 2002	-0.1776	-0.1732	-0.0303	-0.0776
(AF484996)	R: TGTTCCTCGCTGTCTCAAAGTG
RM46	F: ACAGTCCTCCAATCGTGAAT	[AT]4[GCGT]8[GT]8[GGAA]2	192-228	3	55	0.1	0.03	VIC	0.1	Rosero-Galindo et al. 2002	0.0068	0.0147	0.0447	0.0809
(AF484999)	R: TTTAATTCTGACGGGACCAG*
